# Supplementary material for: Lung Surfactant Protein B Peptide Mimics Interact with the Human ACE2 Receptor
Source: Int J Mol Sci. 2023 Jun 29;24(13):10837. doi: 10.3390/ijms241310837 (PMC10341807; doi:10.3390/ijms241310837)
Supplement: Supplementary file 1 [file ijms-24-10837-s001.zip]

Archive with 4 entries (4 files):
- File S1_SMB_ACE2_complex.pdf
- File S2_B-YL_ACE2_complex.pdf
- File S3_SPR_Data.pdf
- File S4_FTIR spectrum of Peptides in DMSO.pdf
